# Supplementary material for: Temporal development and potential interactions between the gut microbiome and resistome in early childhood
Source: Microbiol Spectr. 2024 Jan 9;12(2):e03177-23. doi: 10.1128/spectrum.03177-23 (PMC10846076; doi:10.1128/spectrum.03177-23)
Supplement: Table S1 — Types of antibiotics used, duration, and specific clinical disease for antibiotic use of 118 “With Antibiotics” children. [file spectrum.03177-23-s0003.xlsx]

## Sheet: Antibiotics
Table S1:Types of antibiotics used, duration, and the specific clinical disease for antibiotics use of 118 ‘With Antibiotics’ children.
Disease	Antibiotics	Freq	Percentage(%)
Middle ear infection	Amoxicillin	104	37.1429
	Amoxicillin and clavulanic acid	22	7.85714
	Azithromycin	24	8.57143
	Cefalexin	8	2.85714
	Ceftriaxone	1	0.357143
	Cefuroxime	1	0.357143
	Clarithromycin	1	0.357143
	Phenoxymethylpenicillin	2	0.714286
	Sulfamethoxazole and trimethoprim	2	0.714286
	Trimethoprim and sulfadiazine	17	6.07143
Other disease	Amoxicillin	29	10.3571
	Amoxicillin and clavulanic acid	5	1.78571
	Ampicillin	1	0.357143
	Azithromycin	9	3.21429
	Azitromycin	1	0.357143
	Benzylpenicillin	4	1.42857
	Cefalexin	8	2.85714
	Cefazolin	2	0.714286
	Cefexime	1	0.357143
	Cefotaxim	1	0.357143
	Cefprozil	2	0.714286
	Ceftriaxone	2	0.714286
	Cefuroxime	6	2.14286
	Clarithromycin	1	0.357143
	Furazidin	1	0.357143
	Gentamicin	6	2.14286
	Isoniazid	1	0.357143
	Nifuroxazide	2	0.714286
	Phenoxymethylpenicillin	4	1.42857
	Sulfamethoxazole and trimethoprim	8	2.85714
	Systemic antibiotic NAS	1	0.357143
	Trimethoprim	2	0.714286
	Trimetoprim	1	0.357143

## Sheet: Antibiotics class
Disease	Antibiotics class	Freq	Percentage(%)
Middle ear infection	Cephalosporins	10	3.57143
	Macrolides	25	8.92857
	Penicillin	128	45.7143
	Sulfonamides	19	6.78571
Other disease	Aminoglycoside	6	2.14286
	Antituberculosis drug	1	0.357143
	Cephalosporins	22	7.85714
	Macrolides	11	3.92857
	Nitrofurans	3	1.07143
	Other	1	0.357143
	Penicillin	43	15.3571
	Sulfonamides	11	3.92857

## Sheet: Num_antibiotics_treatments
Num_antibiotics_treatments	Freq	Perentage(%)
1	159	32.6489
2	85	17.4538
3	64	13.1417
4	49	10.0616
5	47	9.65092
6	58	11.9097
7	6	1.23203
8	12	2.46407
9	6	1.23203
12	1	0.205339

## Sheet: Duration of antibiotic
Duration of antibiotic	Freq	Percentage(%)
1	3	2.23881
10	14	10.4478
14	1	0.746269
2	2	1.49254
3	16	11.9403
4	4	2.98507
5	32	23.8806
6	6	4.47761
60	1	0.746269
7	52	38.806
9	3	2.23881
