# Supplementary material for: Temporal development and potential interactions between the gut microbiome and resistome in early childhood
Source: Microbiol Spectr. 2024 Jan 9;12(2):e03177-23. doi: 10.1128/spectrum.03177-23 (PMC10846076; doi:10.1128/spectrum.03177-23)
Supplement: Table S2 — Maaslin result of total samples. [file spectrum.03177-23-s0004.xlsx]

## Sheet: Maaslin result of total
Table S2: Maaslin result of total samples.
feature	metadata	value	coef	stderr	N	N.not.0	pval	qval
p__Bacteroidetes.c__Bacteroidia.o__Bacteroidales.f__Odoribacteraceae.g__Odoribacter.s__Odoribacter_splanchnicus	age_at_collection	age_at_collection	1.36041	0.20376	531	113	6.92e-11	1.42e-07
p__Bacteroidetes.c__Bacteroidia.o__Bacteroidales.f__Rikenellaceae.g__Alistipes.s__Alistipes_shahii	age_at_collection	age_at_collection	1.61943	0.245196	531	83	1.08e-10	1.42e-07
p__Bacteroidetes.c__Bacteroidia.o__Bacteroidales.f__Barnesiellaceae.g__Barnesiella.s__Barnesiella_intestinihominis	age_at_collection	age_at_collection	1.60317	0.252691	531	98	5.35e-10	4.68e-07
p__Firmicutes.c__Clostridia.o__Clostridiales.f__Clostridiales_unclassified.g__Intestinimonas.s__Intestinimonas_butyriciproducens	age_at_collection	age_at_collection	1.28409	0.234037	531	130	6.64e-08	3.74e-05
p__Firmicutes.c__Firmicutes_unclassified.o__Firmicutes_unclassified.f__Firmicutes_unclassified.g__Firmicutes_unclassified.s__Firmicutes_bacterium_CAG_83	age_at_collection	age_at_collection	0.911841	0.166529	531	56	7.12e-08	3.74e-05
p__Firmicutes.c__Clostridia.o__Clostridiales.f__Ruminococcaceae.g__Ruminococcus.s__Ruminococcus_lactaris	age_at_collection	age_at_collection	1.36653	0.25499	531	131	1.31e-07	5.75e-05
p__Firmicutes.c__Clostridia.o__Clostridiales.f__Eubacteriaceae.g__Eubacterium.s__Eubacterium_ramulus	age_at_collection	age_at_collection	0.929011	0.175503	531	77	1.87e-07	7e-05
p__Bacteroidetes.c__Bacteroidia.o__Bacteroidales.f__Rikenellaceae.g__Alistipes.s__Alistipes_finegoldii	age_at_collection	age_at_collection	1.64903	0.316728	531	161	2.86e-07	9.37e-05
p__Firmicutes.c__Clostridia.o__Clostridiales.f__Lachnospiraceae.g__Lachnospiraceae_unclassified.s__Eubacterium_rectale	age_at_collection	age_at_collection	1.73115	0.346868	531	232	8.57e-07	0.000235937
p__Firmicutes.c__Clostridia.o__Clostridiales.f__Ruminococcaceae.g__Agathobaculum.s__Agathobaculum_butyriciproducens	age_at_collection	age_at_collection	1.01111	0.203166	531	152	8.99e-07	0.000235937
p__Firmicutes.c__Clostridia.o__Clostridiales.f__Ruminococcaceae.g__Gemmiger.s__Gemmiger_formicilis	age_at_collection	age_at_collection	0.900634	0.18749	531	133	2.08e-06	0.000497232
p__Firmicutes.c__Clostridia.o__Clostridiales.f__Ruminococcaceae.g__Faecalibacterium.s__Faecalibacterium_prausnitzii	age_at_collection	age_at_collection	1.35768	0.288796	531	376	3.38e-06	0.000739828
p__Firmicutes.c__Clostridia.o__Clostridiales.f__Ruminococcaceae.g__Flavonifractor.s__Flavonifractor_plautii	Meat	TRUE	4.28235	0.919432	531	394	4.14e-06	0.000835724
p__Bacteroidetes.c__Bacteroidia.o__Bacteroidales.f__Bacteroidaceae.g__Bacteroides.s__Bacteroides_xylanisolvens	Corn	TRUE	-2.62889	0.565891	531	124	4.69e-06	0.000878581
p__Firmicutes.c__Clostridia.o__Clostridiales.f__Lachnospiraceae.g__Dorea.s__Dorea_longicatena	age_at_collection	age_at_collection	0.948769	0.212497	531	200	1.02e-05	0.00167034
p__Firmicutes.c__Clostridia.o__Clostridiales.f__Ruminococcaceae.g__Ruminococcus.s__Ruminococcus_bicirculans	age_at_collection	age_at_collection	1.37337	0.307627	531	144	9.99e-06	0.00167034
p__Firmicutes.c__Erysipelotrichia.o__Erysipelotrichales.f__Erysipelotrichaceae.g__Erysipelatoclostridium.s__Erysipelatoclostridium_ramosum	age_at_collection	age_at_collection	-1.48001	0.332894	531	282	1.09e-05	0.00168915
p__Bacteroidetes.c__Bacteroidia.o__Bacteroidales.f__Bacteroidaceae.g__Bacteroides.s__Bacteroides_ovatus	age_at_collection	age_at_collection	1.58308	0.36095	531	241	1.46e-05	0.00191376
p__Bacteroidetes.c__Bacteroidia.o__Bacteroidales.f__Rikenellaceae.g__Alistipes.s__Alistipes_putredinis	age_at_collection	age_at_collection	1.05621	0.240686	531	106	1.41e-05	0.00191376
p__Firmicutes.c__Clostridia.o__Clostridiales.f__Eubacteriaceae.g__Eubacterium.s__Eubacterium_ventriosum	age_at_collection	age_at_collection	0.742515	0.169214	531	67	1.42e-05	0.00191376
p__Firmicutes.c__Clostridia.o__Clostridiales.f__Lachnospiraceae.g__Roseburia.s__Roseburia_intestinalis	age_at_collection	age_at_collection	1.64373	0.377163	531	244	1.6e-05	0.00200144
p__Firmicutes.c__Clostridia.o__Clostridiales.f__Ruminococcaceae.g__Ruminococcus.s__Ruminococcus_bromii	age_at_collection	age_at_collection	1.24672	0.293831	531	208	2.64e-05	0.00315113
p__Actinobacteria.c__Coriobacteriia.o__Eggerthellales.f__Eggerthellaceae.g__Gordonibacter.s__Gordonibacter_pamelaeae	mgx_reads_filtered	mgx_reads_filtered	0.651116	0.153593	531	174	3.21e-05	0.00326359
p__Bacteroidetes.c__Bacteroidia.o__Bacteroidales.f__Bacteroidaceae.g__Bacteroides.s__Bacteroides_caccae	age_at_collection	age_at_collection	1.26019	0.299541	531	160	3.13e-05	0.00326359
p__Bacteroidetes.c__Bacteroidia.o__Bacteroidales.f__Bacteroidaceae.g__Bacteroides.s__Bacteroides_thetaiotaomicron	age_at_collection	age_at_collection	1.2676	0.30144	531	159	3.17e-05	0.00326359
p__Firmicutes.c__Clostridia.o__Clostridiales.f__Lachnospiraceae.g__Dorea.s__Dorea_formicigenerans	age_at_collection	age_at_collection	0.85087	0.203152	531	162	3.36e-05	0.00326359
p__Firmicutes.c__Clostridia.o__Clostridiales.f__Ruminococcaceae.g__Ruminococcaceae_unclassified.s__Eubacterium_siraeum	age_at_collection	age_at_collection	0.984679	0.234888	531	86	3.28e-05	0.00326359
p__Firmicutes.c__Clostridia.o__Clostridiales.f__Lachnospiraceae.g__Roseburia.s__Roseburia_inulinivorans	age_at_collection	age_at_collection	1.38243	0.339036	531	257	5.37e-05	0.00503605
p__Firmicutes.c__Negativicutes.o__Veillonellales.f__Veillonellaceae.g__Dialister.s__Dialister_invisus	age_at_collection	age_at_collection	0.936664	0.234902	531	152	7.72e-05	0.00699076
p__Firmicutes.c__Clostridia.o__Clostridiales.f__Ruminococcaceae.g__Faecalibacterium.s__Faecalibacterium_prausnitzii	Any_baby_formula	TRUE	-2.93392	0.744866	531	376	9.44e-05	0.00825751
p__Firmicutes.c__Clostridia.o__Clostridiales.f__Lachnospiraceae.g__Coprococcus.s__Coprococcus_comes	age_at_collection	age_at_collection	0.900171	0.232077	531	109	0.000120046	0.0101651
p__Firmicutes.c__Clostridia.o__Clostridiales.f__Ruminococcaceae.g__Ruthenibacterium.s__Ruthenibacterium_lactatiformans	delivery	vaginal	-2.89252	0.728087	531	251	0.0001271	0.0104262
p__Actinobacteria.c__Actinobacteria.o__Bifidobacteriales.f__Bifidobacteriaceae.g__Bifidobacterium.s__Bifidobacterium_bifidum	Rice	TRUE	4.65955	1.20613	531	267	0.000136362	0.0107361
p__Firmicutes.c__Clostridia.o__Clostridiales.f__Eubacteriaceae.g__Eubacterium.s__Eubacterium_hallii	age_at_collection	age_at_collection	0.993611	0.258717	531	232	0.000139058	0.0107361
p__Firmicutes.c__Clostridia.o__Clostridiales.f__Lachnospiraceae.g__Roseburia.s__Roseburia_faecis	age_at_collection	age_at_collection	1.56068	0.415754	531	224	0.000197135	0.0147851
p__Firmicutes.c__Clostridia.o__Clostridiales.f__Eubacteriaceae.g__Eubacterium.s__Eubacterium_ramulus	Vegetables	TRUE	-2.21198	0.603513	531	77	0.000277504	0.0196878
p__Firmicutes.c__Clostridia.o__Clostridiales.f__Peptostreptococcaceae.g__Intestinibacter.s__Intestinibacter_bartlettii	delivery	vaginal	-2.40056	0.640367	531	257	0.000275643	0.0196878
p__Firmicutes.c__Bacilli.o__Lactobacillales.f__Enterococcaceae.g__Enterococcus.s__Enterococcus_faecalis	age_at_collection	age_at_collection	-0.744566	0.205396	531	92	0.000319586	0.0220766
p__Actinobacteria.c__Actinobacteria.o__Bifidobacteriales.f__Bifidobacteriaceae.g__Bifidobacterium.s__Bifidobacterium_bifidum	Any_baby_formula	TRUE	-3.51614	0.979584	531	267	0.000366962	0.0246994
p__Bacteroidetes.c__Bacteroidia.o__Bacteroidales.f__Bacteroidaceae.g__Bacteroides.s__Bacteroides_dorei	age_at_collection	age_at_collection	1.37628	0.38752	531	183	0.000426532	0.0279911
p__Firmicutes.c__Clostridia.o__Clostridiales.f__Ruminococcaceae.g__Ruminococcaceae_unclassified.s__Eubacterium_siraeum	Soy	TRUE	2.57492	0.723917	531	86	0.000440552	0.0282061
p__Firmicutes.c__Clostridia.o__Clostridiales.f__Lachnospiraceae.g__Roseburia.s__Roseburia_intestinalis	seroconverted	TRUE	-4.99304	1.40621	531	244	0.000527358	0.0329598
p__Firmicutes.c__Clostridia.o__Clostridiales.f__Lachnospiraceae.g__Blautia.s__Ruminococcus_gnavus	age_at_collection	age_at_collection	-1.17203	0.33692	531	399	0.000552721	0.0337417
p__Firmicutes.c__Clostridia.o__Clostridiales.f__Lachnospiraceae.g__Tyzzerella.s__Tyzzerella_nexilis	delivery	vaginal	-1.47231	0.417104	531	63	0.000594573	0.0354717
p__Firmicutes.c__Clostridia.o__Clostridiales.f__Lachnospiraceae.g__Blautia.s__Blautia_obeum	age_at_collection	age_at_collection	0.92142	0.267465	531	119	0.000621806	0.036272
p__Actinobacteria.c__Actinobacteria.o__Bifidobacteriales.f__Bifidobacteriaceae.g__Bifidobacterium.s__Bifidobacterium_breve	Breast_feeding_end	TRUE	-2.54638	0.746339	531	218	0.000701267	0.0400179
p__Actinobacteria.c__Actinobacteria.o__Bifidobacteriales.f__Bifidobacteriaceae.g__Bifidobacterium.s__Bifidobacterium_adolescentis	Vegetables	TRUE	-4.25693	1.25388	531	219	0.000743431	0.0415214
p__Firmicutes.c__Clostridia.o__Clostridiales.f__Ruminococcaceae.g__Ruthenibacterium.s__Ruthenibacterium_lactatiformans	age_at_collection	age_at_collection	0.907594	0.272321	531	251	0.000925624	0.0506201
p__Firmicutes.c__Clostridia.o__Clostridiales.f__Lachnospiraceae.g__Lachnoclostridium.s__Clostridium_clostridioforme	Oat	TRUE	1.92743	0.579245	531	119	0.000972335	0.0520894
p__Firmicutes.c__Clostridia.o__Clostridiales.f__Lachnospiraceae.g__Anaerostipes.s__Anaerostipes_hadrus	Breast_feeding_end	TRUE	2.17454	0.657232	531	364	0.00100797	0.0528973
p__Firmicutes.c__Clostridia.o__Clostridiales.f__Lachnospiraceae.g__Coprococcus.s__Coprococcus_comes	Corn	TRUE	-1.63355	0.492444	531	109	0.00102772	0.0528973
p__Firmicutes.c__Clostridia.o__Clostridiales.f__Lachnospiraceae.g__Lachnoclostridium.s__Clostridium_citroniae	mgx_reads_filtered	mgx_reads_filtered	0.360555	0.109701	531	94	0.00108896	0.0549715
p__Firmicutes.c__Erysipelotrichia.o__Erysipelotrichales.f__Erysipelotrichaceae.g__Erysipelatoclostridium.s__Clostridium_innocuum	Meat	TRUE	3.00142	0.916803	531	222	0.00113705	0.056316
p__Bacteroidetes.c__Bacteroidia.o__Bacteroidales.f__Bacteroidaceae.g__Bacteroides.s__Bacteroides_uniformis	age_at_collection	age_at_collection	1.36408	0.417468	531	319	0.00117082	0.0567821
p__Firmicutes.c__Clostridia.o__Clostridiales.f__Ruminococcaceae.g__Flavonifractor.s__Flavonifractor_plautii	Breast_feeding_end	TRUE	1.90813	0.585133	531	394	0.00118972	0.0567821
p__Verrucomicrobia.c__Verrucomicrobiae.o__Verrucomicrobiales.f__Akkermansiaceae.g__Akkermansia.s__Akkermansia_muciniphila	Breast_feeding_end	TRUE	2.44242	0.767203	531	236	0.00154885	0.0726022
p__Firmicutes.c__Clostridia.o__Clostridiales.f__Ruminococcaceae.g__Ruminococcaceae_unclassified.s__Eubacterium_siraeum	gender	Male	1.16672	0.362621	531	86	0.00160685	0.0739995
p__Firmicutes.c__Clostridia.o__Clostridiales.f__Eubacteriaceae.g__Eubacterium.s__Eubacterium_sp_CAG_38	after_abx	TRUE	-2.84381	0.8991	531	180	0.00165996	0.0751276
p__Proteobacteria.c__Gammaproteobacteria.o__Pasteurellales.f__Pasteurellaceae.g__Haemophilus.s__Haemophilus_sp_HMSC71H05	delivery	vaginal	-1.82476	0.573181	531	175	0.00179769	0.0799819
p__Firmicutes.c__Clostridia.o__Clostridiales.f__Clostridiales_unclassified.g__Lawsonibacter.s__Lawsonibacter_asaccharolyticus	age_at_collection	age_at_collection	0.394167	0.126279	531	71	0.00191084	0.083599
p__Firmicutes.c__Clostridia.o__Clostridiales.f__Lachnospiraceae.g__Anaerostipes.s__Anaerostipes_hadrus	Any_baby_formula	TRUE	-2.30413	0.742816	531	364	0.00204523	0.0880121
p__Firmicutes.c__Negativicutes.o__Veillonellales.f__Veillonellaceae.g__Veillonella.s__Veillonella_parvula	Any_baby_formula	TRUE	2.56474	0.829953	531	275	0.00212581	0.0885752
p__Proteobacteria.c__Gammaproteobacteria.o__Pasteurellales.f__Pasteurellaceae.g__Haemophilus.s__Haemophilus_parainfluenzae	Meat	TRUE	2.66615	0.862639	531	285	0.0021167	0.0885752
p__Firmicutes.c__Erysipelotrichia.o__Erysipelotrichales.f__Erysipelotrichaceae.g__Erysipelatoclostridium.s__Clostridium_innocuum	delivery	vaginal	-2.53914	0.814182	531	222	0.0022159	0.0908864
p__Bacteroidetes.c__Bacteroidia.o__Bacteroidales.f__Bacteroidaceae.g__Bacteroides.s__Bacteroides_fragilis	age_at_collection	age_at_collection	1.22547	0.400827	531	303	0.00236372	0.0954578
p__Firmicutes.c__Negativicutes.o__Veillonellales.f__Veillonellaceae.g__Veillonella.s__Veillonella_dispar	age_at_collection	age_at_collection	-0.589145	0.195254	531	190	0.00268405	0.106752
p__Bacteroidetes.c__Bacteroidia.o__Bacteroidales.f__Tannerellaceae.g__Parabacteroides.s__Parabacteroides_distasonis	age_at_collection	age_at_collection	1.08234	0.359309	531	251	0.00274856	0.107686
p__Bacteroidetes.c__Bacteroidia.o__Bacteroidales.f__Bacteroidaceae.g__Bacteroides.s__Bacteroides_thetaiotaomicron	hla_risk_class	hla_risk_class	0.892017	0.296417	531	159	0.00302133	0.116481
p__Firmicutes.c__Clostridia.o__Clostridiales.f__Lachnospiraceae.g__Blautia.s__Ruminococcus_torques	num_preceeding_abx	num_preceeding_abx	-0.814781	0.273202	531	186	0.00306178	0.116481
p__Firmicutes.c__Clostridia.o__Clostridiales.f__Eubacteriaceae.g__Eubacterium.s__Eubacterium_hallii	delivery	vaginal	2.18642	0.731831	531	232	0.0032971	0.123641
p__Firmicutes.c__Clostridia.o__Clostridiales.f__Lachnospiraceae.g__Fusicatenibacter.s__Fusicatenibacter_saccharivorans	Any_baby_formula	TRUE	-2.40345	0.822758	531	283	0.00365669	0.135195
p__Firmicutes.c__Erysipelotrichia.o__Erysipelotrichales.f__Erysipelotrichaceae.g__Erysipelatoclostridium.s__Erysipelatoclostridium_ramosum	delivery	vaginal	-3.01309	1.03018	531	282	0.00400469	0.145855
p__Firmicutes.c__Negativicutes.o__Veillonellales.f__Veillonellaceae.g__Veillonella.s__Veillonella_infantium	age_at_collection	age_at_collection	-0.621125	0.215081	531	154	0.00405616	0.145855
p__Actinobacteria.c__Actinobacteria.o__Bifidobacteriales.f__Bifidobacteriaceae.g__Bifidobacterium.s__Bifidobacterium_bifidum	age_at_collection	age_at_collection	-1.09159	0.38083	531	267	0.00433358	0.153725
p__Firmicutes.c__Negativicutes.o__Veillonellales.f__Veillonellaceae.g__Veillonella.s__Veillonella_infantium	Meat	TRUE	2.13889	0.748697	531	154	0.00447659	0.156681
p__Firmicutes.c__Clostridia.o__Clostridiales.f__Lachnospiraceae.g__Blautia.s__Ruminococcus_gnavus	delivery	vaginal	-3.17705	1.10379	531	399	0.00466187	0.161019
p__Firmicutes.c__Clostridia.o__Clostridiales.f__Ruminococcaceae.g__Ruthenibacterium.s__Ruthenibacterium_lactatiformans	Fish	TRUE	1.60146	0.563561	531	251	0.00474746	0.161845
p__Firmicutes.c__Clostridia.o__Clostridiales.f__Lachnospiraceae.g__Anaerostipes.s__Anaerostipes_hadrus	age_at_collection	age_at_collection	0.825493	0.292186	531	364	0.00491905	0.163449
p__Firmicutes.c__Clostridia.o__Clostridiales.f__Lachnospiraceae.g__Blautia.s__Ruminococcus_torques	age_at_collection	age_at_collection	0.869694	0.30751	531	186	0.00487939	0.163449
p__Bacteroidetes.c__Bacteroidia.o__Bacteroidales.f__Bacteroidaceae.g__Bacteroides.s__Bacteroides_dorei	Fruits_and_berries	TRUE	-5.38044	1.91732	531	183	0.00521913	0.171253
p__Firmicutes.c__Erysipelotrichia.o__Erysipelotrichales.f__Erysipelotrichaceae.g__Erysipelatoclostridium.s__Clostridium_innocuum	age_at_collection	age_at_collection	-0.716959	0.256234	531	222	0.00534861	0.173335
p__Firmicutes.c__Clostridia.o__Clostridiales.f__Eubacteriaceae.g__Eubacterium.s__Eubacterium_eligens	age_at_collection	age_at_collection	0.799957	0.287456	531	229	0.00559819	0.174967
p__Firmicutes.c__Clostridia.o__Clostridiales.f__Lachnospiraceae.g__Coprococcus.s__Coprococcus_catus	age_at_collection	age_at_collection	0.446554	0.160468	531	56	0.00559896	0.174967
p__Firmicutes.c__Negativicutes.o__Veillonellales.f__Veillonellaceae.g__Veillonella.s__Veillonella_sp_T11011_6	age_at_collection	age_at_collection	-0.374181	0.134373	531	86	0.00557183	0.174967
p__Firmicutes.c__Clostridia.o__Clostridiales.f__Peptostreptococcaceae.g__Intestinibacter.s__Intestinibacter_bartlettii	mgx_reads_filtered	mgx_reads_filtered	0.501892	0.180993	531	257	0.00581925	0.179712
p__Firmicutes.c__Clostridia.o__Clostridiales.f__Clostridiaceae.g__Hungatella.s__Hungatella_hathewayi	Soy	TRUE	2.37937	0.861681	531	188	0.00601486	0.183593
p__Firmicutes.c__Clostridia.o__Clostridiales.f__Lachnospiraceae.g__Fusicatenibacter.s__Fusicatenibacter_saccharivorans	age_at_collection	age_at_collection	0.869976	0.319478	531	283	0.00670291	0.199945
p__Proteobacteria.c__Gammaproteobacteria.o__Enterobacterales.f__Enterobacteriaceae.g__Escherichia.s__Escherichia_coli	age_at_collection	age_at_collection	-0.893468	0.327871	531	375	0.00666507	0.199945
p__Firmicutes.c__Negativicutes.o__Veillonellales.f__Veillonellaceae.g__Veillonella.s__Veillonella_sp_T11011_6	Milk	TRUE	-1.04691	0.386787	531	86	0.00707289	0.208611
p__Firmicutes.c__Clostridia.o__Clostridiales.f__Eubacteriaceae.g__Eubacterium.s__Eubacterium_ramulus	Eggs	TRUE	0.958868	0.354597	531	77	0.00716102	0.208824
p__Firmicutes.c__Clostridia.o__Clostridiales.f__Lachnospiraceae.g__Sellimonas.s__Sellimonas_intestinalis	Eggs	TRUE	1.28144	0.474914	531	162	0.00723924	0.208824
p__Actinobacteria.c__Actinobacteria.o__Bifidobacteriales.f__Bifidobacteriaceae.g__Bifidobacterium.s__Bifidobacterium_pseudocatenulatum	Barley	TRUE	-1.97672	0.735043	531	198	0.00742949	0.210231
p__Firmicutes.c__Clostridia.o__Clostridiales.f__Eubacteriaceae.g__Eubacterium.s__Eubacterium_sp_CAG_180	Fish	TRUE	1.16641	0.435537	531	73	0.00768749	0.210231
p__Firmicutes.c__Clostridia.o__Clostridiales.f__Lachnospiraceae.g__Blautia.s__Ruminococcus_torques	Any_baby_formula	TRUE	-2.12019	0.791912	531	186	0.00768769	0.210231
p__Firmicutes.c__Clostridia.o__Clostridiales.f__Lachnospiraceae.g__Roseburia.s__Roseburia_faecis	Wheat	TRUE	-3.03527	1.12779	531	224	0.00772026	0.210231
p__Firmicutes.c__Clostridia.o__Clostridiales.f__Lachnospiraceae.g__Roseburia.s__Roseburia_hominis	seroconverted	TRUE	-2.86218	1.05715	531	184	0.00776853	0.210231
p__Firmicutes.c__Negativicutes.o__Veillonellales.f__Veillonellaceae.g__Veillonella.s__Veillonella_dispar	Meat	TRUE	1.82887	0.682565	531	190	0.00763548	0.210231
p__Firmicutes.c__Negativicutes.o__Veillonellales.f__Veillonellaceae.g__Dialister.s__Dialister_invisus	Rice	TRUE	2.00818	0.752936	531	152	0.00800995	0.212385
p__Proteobacteria.c__Gammaproteobacteria.o__Pasteurellales.f__Pasteurellaceae.g__Haemophilus.s__Haemophilus_parainfluenzae	Milk	TRUE	-1.8769	0.704123	531	285	0.00798887	0.212385
p__Firmicutes.c__Clostridia.o__Clostridiales.f__Lachnospiraceae.g__Fusicatenibacter.s__Fusicatenibacter_saccharivorans	after_abx	TRUE	-2.31494	0.874886	531	283	0.00842025	0.221032
p__Bacteroidetes.c__Bacteroidia.o__Bacteroidales.f__Bacteroidaceae.g__Bacteroides.s__Bacteroides_stercoris	num_preceeding_abx	num_preceeding_abx	-0.631124	0.238986	531	85	0.00855904	0.22245
p__Bacteroidetes.c__Bacteroidia.o__Bacteroidales.f__Bacteroidaceae.g__Bacteroides.s__Bacteroides_dorei	num_preceeding_abx	num_preceeding_abx	-1.03646	0.393088	531	183	0.0086483	0.222567
p__Firmicutes.c__Clostridia.o__Clostridiales.f__Ruminococcaceae.g__Faecalibacterium.s__Faecalibacterium_prausnitzii	gender	Male	1.25964	0.475685	531	376	0.00900727	0.229554
p__Proteobacteria.c__Gammaproteobacteria.o__Pasteurellales.f__Pasteurellaceae.g__Haemophilus.s__Haemophilus_sp_HMSC71H05	Vegetables	TRUE	-2.00388	0.765306	531	175	0.00914173	0.230741
p__Bacteroidetes.c__Bacteroidia.o__Bacteroidales.f__Tannerellaceae.g__Parabacteroides.s__Parabacteroides_merdae	age_at_collection	age_at_collection	0.717472	0.275829	531	107	0.00959805	0.239951
p__Actinobacteria.c__Coriobacteriia.o__Eggerthellales.f__Eggerthellaceae.g__Eggerthella.s__Eggerthella_lenta	mgx_reads_filtered	mgx_reads_filtered	0.47318	0.181236	531	289	0.00981282	0.240735
p__Proteobacteria.c__Betaproteobacteria.o__Burkholderiales.f__Sutterellaceae.g__Parasutterella.s__Parasutterella_excrementihominis	Soy	TRUE	2.31261	0.890553	531	98	0.00972531	0.240735
p__Actinobacteria.c__Coriobacteriia.o__Coriobacteriales.f__Coriobacteriaceae.g__Collinsella.s__Collinsella_intestinalis	Barley	TRUE	-0.780889	0.302376	531	80	0.0102374	0.245827
p__Bacteroidetes.c__Bacteroidia.o__Bacteroidales.f__Bacteroidaceae.g__Bacteroides.s__Bacteroides_xylanisolvens	Wheat	TRUE	2.01988	0.786605	531	124	0.0105823	0.245827
p__Bacteroidetes.c__Bacteroidia.o__Bacteroidales.f__Rikenellaceae.g__Alistipes.s__Alistipes_finegoldii	Wheat	TRUE	2.3853	0.924769	531	161	0.0104274	0.245827
p__Firmicutes.c__Bacilli.o__Lactobacillales.f__Lactobacillaceae.g__Lactobacillus.s__Lactobacillus_rhamnosus	Oat	TRUE	-1.38755	0.536717	531	88	0.010174	0.245827
p__Firmicutes.c__Clostridia.o__Clostridiales.f__Ruminococcaceae.g__Agathobaculum.s__Agathobaculum_butyriciproducens	num_preceeding_abx	num_preceeding_abx	-0.447729	0.173963	531	152	0.0105049	0.245827
p__Firmicutes.c__Erysipelotrichia.o__Erysipelotrichales.f__Erysipelotrichaceae.g__Erysipelatoclostridium.s__Clostridium_innocuum	mgx_reads_filtered	mgx_reads_filtered	0.423881	0.165148	531	222	0.0105788	0.245827
p__Firmicutes.c__Clostridia.o__Clostridiales.f__Clostridiaceae.g__Hungatella.s__Hungatella_hathewayi	hla_risk_class	hla_risk_class	0.608599	0.236321	531	188	0.0109565	0.246954
p__Firmicutes.c__Clostridia.o__Clostridiales.f__Eubacteriaceae.g__Eubacterium.s__Eubacterium_sp_CAG_180	age_at_collection	age_at_collection	0.517415	0.203433	531	73	0.0112893	0.246954
p__Firmicutes.c__Clostridia.o__Clostridiales.f__Eubacteriaceae.g__Eubacterium.s__Eubacterium_sp_CAG_274	age_at_collection	age_at_collection	0.521498	0.204583	531	58	0.0111065	0.246954
p__Firmicutes.c__Clostridia.o__Clostridiales.f__Lachnospiraceae.g__Roseburia.s__Roseburia_hominis	age_at_collection	age_at_collection	0.746005	0.291974	531	184	0.0109217	0.246954
p__Firmicutes.c__Negativicutes.o__Veillonellales.f__Veillonellaceae.g__Dialister.s__Dialister_invisus	gender	Male	0.998628	0.388348	531	152	0.0110593	0.246954
p__Firmicutes.c__Negativicutes.o__Veillonellales.f__Veillonellaceae.g__Veillonella.s__Veillonella_atypica	delivery	vaginal	-1.85159	0.717967	531	185	0.0109113	0.246954
p__Firmicutes.c__Negativicutes.o__Veillonellales.f__Veillonellaceae.g__Veillonella.s__Veillonella_parvula	delivery	vaginal	-2.48988	0.968144	531	275	0.0112385	0.246954
p__Actinobacteria.c__Actinobacteria.o__Bifidobacteriales.f__Bifidobacteriaceae.g__Bifidobacterium.s__Bifidobacterium_bifidum	after_abx	TRUE	-2.6205	1.04007	531	267	0.0120867	0.248693
p__Bacteroidetes.c__Bacteroidia.o__Bacteroidales.f__Bacteroidaceae.g__Bacteroides.s__Bacteroides_dorei	Barley	TRUE	2.51187	0.991564	531	183	0.0116278	0.248693
p__Bacteroidetes.c__Bacteroidia.o__Bacteroidales.f__Bacteroidaceae.g__Bacteroides.s__Bacteroides_thetaiotaomicron	Fish	TRUE	-1.73306	0.688098	531	159	0.0121084	0.248693
p__Firmicutes.c__Clostridia.o__Clostridiales.f__Clostridiales_unclassified.g__Intestinimonas.s__Intestinimonas_butyriciproducens	num_preceeding_abx	num_preceeding_abx	0.492263	0.193942	531	130	0.0116656	0.248693
p__Firmicutes.c__Negativicutes.o__Veillonellales.f__Veillonellaceae.g__Veillonella.s__Veillonella_atypica	Meat	TRUE	2.26759	0.898329	531	185	0.0119258	0.248693
p__Firmicutes.c__Negativicutes.o__Veillonellales.f__Veillonellaceae.g__Veillonella.s__Veillonella_dispar	Vegetables	TRUE	-1.69532	0.673098	531	190	0.0121267	0.248693
p__Firmicutes.c__Negativicutes.o__Veillonellales.f__Veillonellaceae.g__Veillonella.s__Veillonella_infantium	Milk	TRUE	-1.53501	0.606639	531	154	0.0117983	0.248693
p__Proteobacteria.c__Gammaproteobacteria.o__Enterobacterales.f__Enterobacteriaceae.g__Enterobacter.s__Enterobacter_cloacae_complex	age_at_collection	age_at_collection	-0.429034	0.170034	531	56	0.0119596	0.248693
p__Firmicutes.c__Clostridia.o__Clostridiales.f__Ruminococcaceae.g__Gemmiger.s__Gemmiger_formicilis	num_preceeding_abx	num_preceeding_abx	-0.425648	0.169021	531	133	0.0122329	0.248925
p__Firmicutes.c__Clostridia.o__Clostridiales.f__Lachnospiraceae.g__Lachnoclostridium.s__Clostridium_bolteae	Cereal	TRUE	-1.88152	0.745969	531	184	0.0123795	0.249401
p__Firmicutes.c__Clostridia.o__Clostridiales.f__Lachnospiraceae.g__Lachnoclostridium.s__Clostridium_clostridioforme	Breast_feeding_end	TRUE	1.07525	0.428575	531	119	0.0124463	0.249401
tetQ	age_at_collection	age_at_collection	1.40525	0.266442	649	556	1.91e-07	0.000467645
TEM.1	Corn	TRUE	-1.46963	0.319641	649	114	6.11e-06	0.00748679
Campylobacter.coli.chloramphenicol.acetyltransferase	age_at_collection	age_at_collection	0.711958	0.163415	649	192	1.56e-05	0.0127372
dfrF	Eggs	TRUE	2.18174	0.511754	649	395	2.38e-05	0.0145485
APH.3...IIIa	Wheat	TRUE	2.55924	0.604076	649	189	3.57e-05	0.0147628
mdtC	age_at_collection	age_at_collection	-1.01487	0.243838	649	456	3.62e-05	0.0147628
CfxA2	age_at_collection	age_at_collection	1.21726	0.30725	649	348	8.51e-05	0.023746
cpxA	age_at_collection	age_at_collection	-0.864256	0.218721	649	380	8.72e-05	0.023746
tet.W.N.W.	Cereal	TRUE	-2.93114	0.736536	649	554	8.62e-05	0.023746
tetX	age_at_collection	age_at_collection	0.532739	0.136293	649	101	0.00010462	0.025632
ErmF	age_at_collection	age_at_collection	1.02221	0.265656	649	328	0.000135291	0.0301331
mdtB	age_at_collection	age_at_collection	-0.77036	0.206426	649	390	0.000208186	0.0425047
efrA	age_at_collection	age_at_collection	-0.520824	0.14086	649	65	0.000239789	0.0451911
AcrF	age_at_collection	age_at_collection	-0.847253	0.230417	649	418	0.000259053	0.0453343
TolC	age_at_collection	age_at_collection	-0.819259	0.224188	649	368	0.000282373	0.0461209
Haemophilus.influenzae.PBP3.conferring.resistance.to.beta.lactam.antibiotics	age_at_collection	age_at_collection	-0.417122	0.115224	649	133	0.000321915	0.0489073
Klebsiella.pneumoniae.acrA	Corn	TRUE	1.82935	0.506574	649	233	0.000339357	0.0489073
Escherichia.coli.ampH.beta.lactamase	age_at_collection	age_at_collection	-0.64522	0.182343	649	303	0.000436451	0.0541293
Escherichia.coli.soxS.with.mutation.conferring.antibiotic.resistance	age_at_collection	age_at_collection	-0.516012	0.145171	649	213	0.000408415	0.0541293
Escherichia.coli.EF.Tu.mutants.conferring.resistance.to.Pulvomycin	age_at_collection	age_at_collection	-0.684103	0.193748	649	253	0.000453355	0.0541293
emrA	Corn	TRUE	-1.42054	0.400552	649	306	0.000463965	0.0541293
AcrE	age_at_collection	age_at_collection	-1.28386	0.370747	649	336	0.00057489	0.0640219
oqxB	Breast_feeding_end	TRUE	-1.63971	0.477673	649	155	0.000638682	0.0671133
tet32	Corn	TRUE	-1.79796	0.522445	649	328	0.000657436	0.0671133
vanI	age_at_collection	age_at_collection	0.629673	0.185792	649	319	0.000750725	0.0735711
YojI	age_at_collection	age_at_collection	-0.673721	0.201166	649	305	0.000867534	0.0817484
emrR	Oat	TRUE	-1.5408	0.462487	649	300	0.000965856	0.0876425
Escherichia.coli.ampC1.beta.lactamase	delivery	vaginal	-1.88119	0.576104	649	181	0.00134757	0.0963123
CblA.1	age_at_collection	age_at_collection	0.873883	0.26827	649	358	0.00119654	0.0963123
vanI	mgx_reads_filtered	mgx_reads_filtered	0.407894	0.123363	649	319	0.00118382	0.0963123
Klebsiella.pneumoniae.KpnE	Breast_feeding_end	TRUE	-1.12161	0.345995	649	102	0.0012537	0.0963123
evgS	age_at_collection	age_at_collection	-0.830759	0.257273	649	444	0.00131614	0.0963123
CRP	age_at_collection	age_at_collection	-0.599962	0.185494	649	326	0.00129004	0.0963123
Bifidobacterium.adolescentis.rpoB.mutants.conferring.resistance.to.rifampicin	Barley	TRUE	-1.47974	0.455464	649	569	0.00128247	0.0963123
tetO	Oat	TRUE	2.06959	0.642481	649	567	0.00137589	0.0963123
emrB	Meat	TRUE	2.22096	0.692682	649	339	0.0014322	0.0974691
tet.W.N.W.	bf_length	bf_length	-0.820625	0.257971	649	554	0.0017198	0.113879
kdpE	Oat	TRUE	-1.36443	0.437001	649	245	0.00199588	0.128682
gadX	age_at_collection	age_at_collection	-0.43326	0.140106	649	285	0.00208995	0.131292
emrA	mgx_reads_filtered	mgx_reads_filtered	0.407832	0.129305	649	306	0.0021757	0.133261
mdtN	age_at_collection	age_at_collection	-0.521217	0.170145	649	272	0.00229005	0.136844
tet.W.N.W.	Corn	TRUE	1.52106	0.498365	649	554	0.00240694	0.140405
ANT.6..Ia	Barley	TRUE	-0.921731	0.305818	649	107	0.00278729	0.153291
Klebsiella.pneumoniae.KpnH	Any_baby_formula	TRUE	-0.676353	0.226899	649	119	0.00300326	0.153291
emrY	age_at_collection	age_at_collection	-0.652855	0.218031	649	355	0.00287121	0.153291
tet.40.	Eggs	TRUE	1.29508	0.43428	649	320	0.00299892	0.153291
Klebsiella.pneumoniae.acrA	Barley	TRUE	1.60034	0.533466	649	233	0.00283129	0.153291
Klebsiella.pneumoniae.acrA	Cereal	TRUE	-2.21932	0.740856	649	233	0.00295521	0.153291
cepA	age_at_collection	age_at_collection	0.716499	0.242179	649	285	0.00322013	0.155542
Mef.En2.	Breast_feeding_end	TRUE	1.66089	0.563543	649	267	0.00334183	0.155542
Mef.En2.	hla_risk_class	hla_risk_class	0.829501	0.279147	649	267	0.0034193	0.155542
mdtB	Oat	TRUE	-1.81194	0.611331	649	390	0.00325533	0.155542
CRP	Oat	TRUE	-1.62053	0.544192	649	326	0.00314214	0.155542
Bifidobacterium.adolescentis.rpoB.mutants.conferring.resistance.to.rifampicin	age_at_collection	age_at_collection	-0.610162	0.207668	649	569	0.00342827	0.155542
tet.40.	Wheat	TRUE	-1.8417	0.626634	649	320	0.00356724	0.158904
ErmB	Breast_feeding_end	TRUE	1.40571	0.48933	649	309	0.00421723	0.175421
AcrS	age_at_collection	age_at_collection	-0.545496	0.189891	649	289	0.00422443	0.175421
tetO	delivery	vaginal	-1.94218	0.665399	649	567	0.00402446	0.175421
tet.W.N.W.	Eggs	TRUE	1.28375	0.446083	649	554	0.0041469	0.175421
Bifidobacterium.bifidum.ileS.conferring.resistance.to.mupirocin	age_at_collection	age_at_collection	-0.636234	0.222939	649	543	0.00447187	0.180054
acrD	Breast_feeding_end	TRUE	-1.37997	0.48372	649	431	0.00448297	0.180054
CfxA4	Corn	TRUE	-0.768174	0.272428	649	80	0.00497984	0.187702
mdtF	age_at_collection	age_at_collection	-0.581512	0.206204	649	454	0.00496012	0.187702
tetO	Eggs	TRUE	1.22134	0.43095	649	567	0.00476827	0.187702
tet32	Breast_feeding_end	TRUE	1.52079	0.5394	649	328	0.00497379	0.187702
baeR	age_at_collection	age_at_collection	-0.454836	0.162782	649	283	0.00538085	0.197302
tetO	age_at_collection	age_at_collection	0.571901	0.204748	649	567	0.0053956	0.197302
emrR	Breast_feeding_end	TRUE	-0.959874	0.344806	649	300	0.00554333	0.199723
efrA	Fruits_and_berries	TRUE	1.64026	0.593324	649	65	0.00598578	0.209502
vanI	delivery	vaginal	-1.50641	0.539626	649	319	0.00592647	0.209502
Escherichia.coli.GlpT.with.mutation.conferring.resistance.to.fosfomycin	age_at_collection	age_at_collection	-0.309798	0.113762	649	88	0.00667847	0.221388
YojI	delivery	vaginal	-1.54301	0.563614	649	305	0.00703634	0.221388
CfxA6	mgx_reads_filtered	mgx_reads_filtered	0.474747	0.174105	649	249	0.00704826	0.221388
Escherichia.coli.EF.Tu.mutants.conferring.resistance.to.Pulvomycin	Any_baby_formula	TRUE	-1.36923	0.504662	649	253	0.0068599	0.221388
mdtP	Oat	TRUE	-1.69714	0.624525	649	333	0.00695471	0.221388
tet.40.	age_at_collection	age_at_collection	0.566581	0.207744	649	320	0.00657272	0.221388
eptA	Oat	TRUE	-1.78632	0.655923	649	341	0.00681959	0.221388
tetO	Any_baby_formula	TRUE	-1.39194	0.510703	649	567	0.00661646	0.221388
Bifidobacterium.bifidum.ileS.conferring.resistance.to.mupirocin	Barley	TRUE	-1.37854	0.509772	649	543	0.00716122	0.222088
CfxA4	age_at_collection	age_at_collection	0.26705	0.0991003	649	80	0.00730559	0.223734
Escherichia.coli.ampC.beta.lactamase	Oat	TRUE	-1.49831	0.559674	649	308	0.00777653	0.226941
aadS	age_at_collection	age_at_collection	0.547793	0.204817	649	171	0.00770027	0.226941
Klebsiella.pneumoniae.KpnF	age_at_collection	age_at_collection	-0.385357	0.144493	649	227	0.00787345	0.226941
tet.40.	after_abx	TRUE	-1.47248	0.551854	649	320	0.00784288	0.226941
evgS	Vegetables	TRUE	-2.35202	0.881199	649	444	0.00783401	0.226941
Escherichia.coli.ampC.beta.lactamase	age_at_collection	age_at_collection	-0.490613	0.184238	649	308	0.0079671	0.22697
APH.3...IIIa	Barley	TRUE	-1.25137	0.47067	649	189	0.00828609	0.227443
cepA	Breast_feeding_end	TRUE	1.44564	0.544891	649	285	0.0082003	0.227443
emrR	Meat	TRUE	1.41908	0.536061	649	300	0.00835505	0.227443
tetX	Barley	TRUE	-0.990823	0.373714	649	101	0.00823853	0.227443
SAT.4	Wheat	TRUE	0.980672	0.370988	649	103	0.00886051	0.238552
acrB	Breast_feeding_end	TRUE	-1.45974	0.558182	649	439	0.00914441	0.24352
gadW	age_at_collection	age_at_collection	-0.44636	0.1712	649	263	0.00938734	0.246567
tetQ	Any_baby_formula	TRUE	1.75702	0.674902	649	556	0.00946014	0.246567
Escherichia.coli.soxR.with.mutation.conferring.antibiotic.resistance	age_at_collection	age_at_collection	-0.375068	0.14455	649	243	0.00970209	0.249108
mdtO	age_at_collection	age_at_collection	-0.545655	0.210429	649	350	0.00976097	0.249108
