# Supplementary material for: Temporal development and potential interactions between the gut microbiome and resistome in early childhood
Source: Microbiol Spectr. 2024 Jan 9;12(2):e03177-23. doi: 10.1128/spectrum.03177-23 (PMC10846076; doi:10.1128/spectrum.03177-23)
Supplement: Table S3 — Mediation result with an acem value greater than zero and a P value less than 0.05. [file spectrum.03177-23-s0005.xlsx]

## Sheet: explanations
Table S3: Mediation result with acem value greater than zero and p value less than 0.05.
TITLE	MEANING
acme_estimate	Estimated value of average causal mediation effects
acme_std.error	Standard error for acme_estimate
acme_p.value	P value for acme_estimate
ade_estimate	Estimated value of average direct effects
ade_std.error	Standard error for ade_estimate
ade_p.value	P value for ade_estimate
a_Estimate	Effect value of the antibiotics acting on the microbiota
a_Std. Error	Standard error for a_Estimate
a_Pr(>|t|)	P value for a_Estimate

## Sheet: mediation analysis
	acme_estimate	acme_std.error	acme_p.value	ade_estimate	ade_std.error	ade_p.value	a_Estimate	a_Std. Error	a_Pr(>|t|)
k__Bacteria.p__Firmicutes.c__Clostridia.o__Clostridiales.f__Clostridiaceae.g__Clostridium.s__Clostridium_neonatale	0.0227952	0.0174051	0	0.132556	0.101685	0.2	-0.00126981	0.000771025	0.102107
k__Bacteria.p__Firmicutes.c__Clostridia.o__Clostridiales.f__Clostridiaceae.g__Clostridium.s__Clostridium_ventriculi	0.0183486	0.0181497	0	0.137003	0.0982966	0.1	-0.00109148	0.000943979	0.249799
k__Bacteria.p__Firmicutes.c__Clostridia.o__Clostridiales.f__Clostridiales_Family_XIII_Incertae_Sedis	0.0175624	0.0208442	0	0.137789	0.106137	0.18	0.00295597	0.0034167	0.388625
k__Bacteria.p__Firmicutes.c__Clostridia.o__Clostridiales.f__Clostridiales_Family_XIII_Incertae_Sedis.g__Mogibacterium	0.0175624	0.0173612	0	0.137789	0.1033	0.12	0.00295597	0.0034167	0.388625
k__Bacteria.p__Firmicutes.c__Clostridia.o__Clostridiales.f__Clostridiales_Family_XIII_Incertae_Sedis.g__Mogibacterium.s__Mogibacterium_diversum	0.0175624	0.0182195	0	0.137789	0.1133	0.26	0.00295597	0.0034167	0.388625
k__Bacteria.p__Actinobacteria.c__Coriobacteriia.o__Coriobacteriales.f__Atopobiaceae.g__Olsenella.s__Olsenella_uli	0.0175624	0.0198703	0	0.137789	0.115506	0.24	6.05556e-05	6.9994e-05	0.388625
k__Bacteria.p__Firmicutes.c__Negativicutes.o__Veillonellales.f__Veillonellaceae.g__Veillonella.s__Veillonella_tobetsuensis	0.0148239	0.0131415	0	0.140527	0.109396	0.18	0.000540417	0.000624648	0.388625
k__Bacteria.p__Firmicutes.c__Bacilli.o__Lactobacillales.f__Leuconostocaceae.g__Leuconostoc.s__Leuconostoc_garlicum	0.0140111	0.0155616	0	0.14134	0.120683	0.14	-0.00113148	0.000978574	0.249799
k__Bacteria.p__Fusobacteria.c__Fusobacteriia.o__Fusobacteriales.f__Fusobacteriaceae.g__Fusobacterium.s__Fusobacterium_mortiferum	0.0140111	0.0121708	0	0.14134	0.105797	0.1	-0.00405593	0.00350781	0.249799
k__Bacteria.p__Actinobacteria.c__Actinobacteria.o__Actinomycetales.f__Actinomycetaceae.g__Actinomyces.s__Actinomyces_sp_oral_taxon_181	0.0130399	0.00959824	0	0.142312	0.117494	0.28	-0.00139204	0.000956869	0.148256
k__Bacteria.p__Actinobacteria.c__Actinobacteria.o__Actinomycetales.f__Actinomycetaceae.g__Actinomyces.s__Actinomyces_sp_HMSC035G02	0.0126838	0.0138521	0.02	0.142668	0.113666	0.4	4.27315e-05	6.39181e-05	0.505035
k__Bacteria.p__Firmicutes.c__Clostridia.o__Clostridiales.f__Clostridiaceae.g__Clostridium.s__Clostridium_sp_D5	0.0119702	0.0127689	0	0.143381	0.113166	0.24	3.65278e-05	4.22211e-05	0.388625
k__Bacteria.p__Firmicutes.c__Clostridia.o__Clostridiales.f__Eubacteriaceae.g__Eubacterium.s__Eubacterium_callanderi	0.0119702	0.0139899	0	0.143381	0.101586	0.16	0.000146806	0.000169687	0.388625
k__Bacteria.p__Firmicutes.c__Clostridia.o__Clostridiales.f__Clostridiaceae.g__Clostridium.s__Butyribacterium_methylotrophicum	0.0119702	0.0113123	0	0.143381	0.116285	0.16	4.05556e-05	4.68767e-05	0.388625
k__Bacteria.p__Actinobacteria.c__Actinobacteria.o__Actinomycetales.f__Actinomycetaceae.g__Actinomyces.s__Actinomyces_turicensis	0.0108441	0.0141474	0.02	0.144507	0.114553	0.28	0.000771806	0.00129805	0.553201
k__Bacteria.p__Bacteroidetes.c__Bacteroidia.o__Bacteroidales.f__Rikenellaceae.g__Alistipes.s__Alistipes_timonensis	0.0101218	0.00878113	0	0.14523	0.112082	0.28	-0.00658278	0.0058021	0.258752
k__Bacteria.p__Firmicutes.c__Bacilli.o__Lactobacillales.f__Lactobacillaceae.g__Lactobacillus.s__Lactobacillus_sakei	0.0100106	0.0110952	0	0.145341	0.108206	0.22	-0.0193418	0.0174617	0.270149
k__Bacteria.p__Bacteroidetes.c__Bacteroidia.o__Bacteroidales.f__Tannerellaceae.g__Parabacteroides.s__Parabacteroides_gordonii	0.00888305	0.00796164	0	0.146468	0.110886	0.18	0.00176431	0.0020393	0.388625
k__Bacteria.p__Firmicutes.c__Clostridia.o__Clostridiales.f__Lachnospiraceae.g__Lachnoclostridium.s__Clostridium_celerecrescens	0.008604	0.0077985	0	0.146747	0.100288	0.1	-0.0130056	0.011248	0.249799
k__Bacteria.p__Firmicutes.c__Bacilli.o__Lactobacillales.f__Lactobacillaceae.g__Lactobacillus.s__Lactobacillus_brevis	0.00844483	0.00633362	0.02	0.146907	0.129501	0.18	0.350079	0.288658	0.22752
k__Bacteria.p__Firmicutes.c__Bacilli.o__Lactobacillales.f__Leuconostocaceae.g__Weissella.s__Weissella_confusa	0.00801501	0.0113471	0	0.147336	0.118616	0.2	-0.00175907	0.00120101	0.145544
k__Bacteria.p__Actinobacteria.c__Actinobacteria.o__Bifidobacteriales.f__Bifidobacteriaceae.g__Bifidobacterium.s__Bifidobacterium_gallinarum	0.00796678	0.00766342	0	0.147385	0.102223	0.18	3.05556e-05	3.53181e-05	0.388625
k__Bacteria.p__Firmicutes.c__Clostridia.o__Clostridiales.f__Ruminococcaceae.g__Flavonifractor.s__Flavonifractor_sp_An10	0.00796678	0.00857512	0	0.147385	0.116392	0.18	2.27778e-05	2.6328e-05	0.388625
k__Bacteria.p__Actinobacteria.c__Actinobacteria.o__Bifidobacteriales.f__Bifidobacteriaceae.g__Bifidobacterium.s__Bifidobacterium_saeculare	0.00796678	0.00763508	0	0.147385	0.10955	0.16	2e-05	2.31173e-05	0.388625
k__Bacteria.p__Firmicutes.c__Clostridia.o__Clostridiales.f__Clostridiaceae.g__Clostridium.s__Clostridium_sp_CAG_411	0.00788184	0.00832613	0	0.14747	0.116702	0.2	0.00567444	0.00655889	0.388625
k__Bacteria.p__Firmicutes.c__Bacilli.o__Lactobacillales.f__Enterococcaceae.g__Enterococcus.s__Enterococcus_raffinosus	0.00767476	0.00693107	0	0.147677	0.0936802	0.08	-0.00194648	0.00168344	0.249799
k__Bacteria.p__Firmicutes.c__Clostridia.o__Clostridiales.f__Eubacteriaceae.g__Anaerofustis	0.00767476	0.00693477	0	0.147677	0.117442	0.22	-0.00209741	0.00181397	0.249799
k__Bacteria.p__Firmicutes.c__Bacilli.o__Lactobacillales.f__Lactobacillaceae.g__Lactobacillus.s__Lactobacillus_otakiensis	0.00767476	0.00910204	0	0.147677	0.113846	0.2	-0.000932963	0.000806883	0.249799
k__Bacteria.p__Actinobacteria.c__Coriobacteriia.o__Eggerthellales.f__Eggerthellaceae.g__Slackia.s__Slackia_exigua	0.00767476	0.00771097	0	0.147677	0.11876	0.18	-0.00175574	0.00151847	0.249799
k__Bacteria.p__Firmicutes.c__Clostridia.o__Clostridiales.f__Eubacteriaceae.g__Anaerofustis.s__Anaerofustis_stercorihominis	0.00767476	0.00981785	0	0.147677	0.113644	0.18	-0.00209741	0.00181397	0.249799
k__Bacteria.p__Actinobacteria.c__Coriobacteriia.o__Coriobacteriales.f__Atopobiaceae.g__Atopobium.s__Atopobium_deltae	0.00735756	0.00807423	0	0.147994	0.10461	0.1	0.000405556	0.000356305	0.257221
k__Bacteria.p__Actinobacteria.c__Actinobacteria.o__Actinomycetales.f__Actinomycetaceae.g__Actinomyces.s__Actinomyces_naeslundii	0.00576325	0.00609433	0	0.149588	0.11502	0.14	0.000524861	0.000606668	0.388625
k__Bacteria.p__Firmicutes.c__Bacilli.o__Lactobacillales.f__Lactobacillaceae.g__Pediococcus.s__Pediococcus_acidilactici	0.00576325	0.00564287	0	0.149588	0.108286	0.2	0.000263472	0.000304538	0.388625
k__Bacteria.p__Firmicutes.c__Negativicutes.o__Veillonellales.f__Veillonellaceae.g__Veillonella.s__Veillonella_seminalis	0.00458094	0.00458957	0	0.15077	0.106624	0.14	0.0679156	0.0785011	0.388625
k__Bacteria.p__Firmicutes.c__Clostridia.o__Clostridiales.f__Clostridiaceae.g__Clostridium.s__Clostridium_sp_CAG_964	0.00458094	0.00511869	0	0.15077	0.0920507	0.14	3.13889e-05	3.62813e-05	0.388625
k__Bacteria.p__Firmicutes.c__Clostridia.o__Clostridiales.f__Clostridiaceae.g__Clostridium.s__Clostridium_sp_CAG_632	0.00335534	0.00324806	0	0.151996	0.10746	0.16	0.0230194	0.0266073	0.388625
k__Bacteria.p__Candidatus_Melainabacteria	0.00331142	0.004009	0	0.15204	0.110056	0.14	0.000332083	0.000383843	0.388625
k__Bacteria.p__Candidatus_Melainabacteria.c__Candidatus_Melainabacteria_unclassified.o__Candidatus_Gastranaerophilales.f__Candidatus_Gastranaerophilales_unclassified	0.00331142	0.00402997	0	0.15204	0.114168	0.14	0.000332083	0.000383843	0.388625
k__Bacteria.p__Candidatus_Melainabacteria.c__Candidatus_Melainabacteria_unclassified.o__Candidatus_Gastranaerophilales.f__Candidatus_Gastranaerophilales_unclassified.g__Candidatus_Gastranaerophilales_unclassified	0.00331142	0.0037468	0	0.15204	0.0950679	0.1	0.000332083	0.000383843	0.388625
k__Bacteria.p__Candidatus_Melainabacteria.c__Candidatus_Melainabacteria_unclassified.o__Candidatus_Gastranaerophilales.f__Candidatus_Gastranaerophilales_unclassified.g__Candidatus_Gastranaerophilales_unclassified.s__Candidatus_Gastranaerophilales_bacterium	0.00331142	0.00377973	0	0.15204	0.123938	0.18	0.000332083	0.000383843	0.388625
k__Bacteria.p__Candidatus_Melainabacteria.c__Candidatus_Melainabacteria_unclassified	0.00331142	0.00322173	0	0.15204	0.107836	0.16	0.000332083	0.000383843	0.388625
k__Bacteria.p__Candidatus_Melainabacteria.c__Candidatus_Melainabacteria_unclassified.o__Candidatus_Gastranaerophilales	0.00331142	0.00300442	0	0.15204	0.0992202	0.04	0.000332083	0.000383843	0.388625
k__Bacteria.p__Firmicutes.c__Bacilli.o__Lactobacillales.f__Leuconostocaceae.g__Weissella.s__Weissella_thailandensis	0.00236042	0.00267535	0	0.152991	0.105757	0.2	7.06944e-05	8.17132e-05	0.388625
k__Bacteria.p__Firmicutes.c__Bacilli.o__Lactobacillales.f__Leuconostocaceae.g__Weissella.s__Weissella_paramesenteroides	0.00236042	0.00268835	0.02	0.152991	0.105294	0.22	0.00145583	0.00168275	0.388625
k__Bacteria.p__Actinobacteria.c__Actinobacteria.o__Corynebacteriales.f__Corynebacteriaceae.g__Corynebacterium.s__Corynebacterium_provencense	0.00207134	0.00267036	0.04	0.15328	0.108304	0.14	-0.0528259	0.0456871	0.249799
